# Supplementary material for: Understanding the Radiobiological Mechanisms Induced by 177Lu-DOTATATE in Comparison to External Beam Radiation Therapy
Source: Int J Mol Sci. 2022 Oct 15;23(20):12369. doi: 10.3390/ijms232012369 (PMC9604190; doi:10.3390/ijms232012369)
Supplement: Supplementary file 1 [file ijms-23-12369-s001.zip]

Archive with 1 entries (1 files):
- ijms-1903538-supplementary.pptx
